# Supplementary material for: A Novel Loop-Mediated Isothermal Amplification (LAMP) Primer Set for Detecting the STY2879 Gene of Salmonella enterica Serovar Typhi in Raw Milk
Source: Microorganisms. 2026 Jan 27;14(2):297. doi: 10.3390/microorganisms14020297 (PMC12942956; doi:10.3390/microorganisms14020297)
Supplement: Supplementary file 1 [file microorganisms-14-00297-s001.zip]

Archive with 3 entries (2 files):
- (final)Supplemental Materials.xlsx
- __MACOSX/
- __MACOSX/._(final)Supplemental Materials.xlsx
